# Supplementary material for: Polymeric Nanocapsules Containing Fennel Essential Oil: Their Preparation, Physicochemical Characterization, Stability over Time and in Simulated Gastrointestinal Conditions
Source: Pharmaceutics. 2022 Apr 16;14(4):873. doi: 10.3390/pharmaceutics14040873 (PMC9026405; doi:10.3390/pharmaceutics14040873)
Supplement: Supplementary file 1 [file pharmaceutics-14-00873-s001.zip]

Archive with 1 entries (1 files):
- pharmaceutics-1670163-supplementary.pdf
